# Supplementary material for: Characterisation of the genomic architecture of human chromosome 17q and evaluation of different methods for haplotype block definition
Source: BMC Genet. 2005 Apr 25;6:21. doi: 10.1186/1471-2156-6-21 (PMC1090572; doi:10.1186/1471-2156-6-21)
Supplement: Additional File 1 — SNP IDs and chromosomal locations at the time of SNP selection. Short description of the data: Additional file 1 contains a full list of SNPs used for the analyses. The SNPs are identified by their rs number. Where rs numbers are not available, the ABI assay-on-demand ID has instead been included. [file 1471-2156-6-21-S1.xls]

## Sheet: ALL INFO
dbSNP_ID	TSC_ID	Chromosomal_coordinate
rs958334	153223	63630666
rs1518770	780518	63646125
rs1029883	332242	63683761
rs1029764	332097	63885469
rs2015356	81828	63940457
rs4353	109264	63996824
rs992416	314127	64172307
rs1877318	885403	64246362
rs896064	169491	64287334
rs894408	166883	64323216
rs716880	10161	64329224
rs13030	277119	64334958
rs2006123	115946	64385074
rs7921		64432715
rs2070776		64433954
	N/A	64434363
rs2286565		64436688
rs11079515		64441275
rs2058194	1087710	64446834
rs1985961	91114	64543727
rs196939	155535	64572137
rs2077041	24254	64579696
rs880069	214885	64589480
rs998579	12041	64654109
rs923912	239007	64669143
rs880406	215497	64677420
rs1010939	90754	64694277
rs6809	N/A	64827334
rs6808	N/A	64867796
rs2128792	1137213	65487312
rs2046323	1065233	65494562
rs1542610	421237	65609975
rs960121	262899	65630693
rs1483449	710507	65665667
rs2060313	1090668	65736928
rs2099375	1325338	65754402
rs2009679	204334	65804617
rs1368581	517805	65854851
rs892301	163572	65875786
rs13030	N/A	66132039
rs2007069	146295	66190580
rs1861481	851628	66199042
rs746689	125018	66262630
rs1035176	339454	66323777
rs973225	284085	66345828
rs720059	45671	66398579
rs2684	rs2684	66428091
rs740556	104471	66459965
rs1507504	758269	66469488
rs740559	104476	66509447
rs722860	51824	66559491
rs1395823	571984	66604559
rs1002327	36954	66606081
rs722195	50467	66608627
rs1476813	398742	66646628
rs755369	147189	66653014
rs7342847		66678152
rs2286674		66680144
C_1217270_10		66684096
rs8074995		66688598
rs12937559		66695165
rs4790904		66701486
C_150109_10		66706896
rs3803821		66743123
rs7215747		66755971
rs4465838		66762525
C_396905_10		66764069
rs11867531		66772366
rs1990503	850726	66773915
rs759117		66779073
rs721429		66788791
rs715219	4834	66789030
rs1010546		66796131
rs957944	152553	66811652
rs12452012		66828319
rs1860985	850724	66834540
rs12451150		66840101
rs877447	210130	66854163
rs227908	156325	66891147
rs7350900		66897557
rs11079661		66898936
rs12938937		66911232
rs1514651	N/A	66915212
rs11871468		66923274
rs1514656	772375	66925542
C_2666746_10		66926584
rs908150	188467	66944252
rs9895770		66945867
rs12450374		66953501
rs1806448	16087	66954290
rs1399370	579583	66961743
rs1514651	772370	66970072
rs2361485		66970159
rs116187		66982949
rs2109648	1110576	66990983
rs3848418		66999165
rs740930	105847	67053345
rs2159649		67058729
rs8069454		67097737
rs11658459		67104433
rs8075066		67110804
rs877447		67140353
rs744214	119174	67145929
rs1860985		67173578
rs957944		67178750
rs2041398	N/A	67253925
rs6933	N/A	67262492
rs1558359	446097	67270869
rs3176975	N/A	67271304
rs758767	105627	67274674
rs230572	252586	67330900
rs1013961	95370	67443888
rs1015098	97024	67477334
rs2044182	1062096	67515371
rs997651	3141	67564876
rs2024272	1045303	67610145
rs764819	67855	67723711
rs232102	506117	67803770
rs1548581	430815	67913714
rs1991402	856461	68865297
rs1991401	856460	68976192
rs1860039	848906	69069179
rs2058109	1087596	69102467
rs1541444	419438	69154710
rs1319198	276645	69247164
rs1558877	446844	69324776
rs1558878	446845	69324831
rs1002446	37207	69384950
rs1030098	332522	69400541
rs883541	19984	69409149
rs8905	N/A	69468863
rs9925	N/A	69475469
rs7972	N/A	69482056
rs6958	N/A	69488652
rs2015212	230223	69497010
rs872387	147672	69662594
rs1155801	323571	69733015
